# Supplementary material for: Impact of transgenic insect-resistant maize HGK60 with Cry1Ah gene on community components and biodiversity of arthropods in the fields
Source: PLoS One. 2022 Jun 3;17(6):e0269459. doi: 10.1371/journal.pone.0269459 (PMC9165892; doi:10.1371/journal.pone.0269459)
Supplement: S1 Raw data — (XLSX) [file pone.0269459.s003.xlsx]

## Sheet: Species and individual number
	2019		Seedling stage		Bell stage		Heading stage		Full ripe stage			2020		Seedling stage		Bell stage		Heading stage		Full ripe stage
			average	stdev	average	stdev	average	stdev	average	stdev				average	stdev	average	stdev	average	stdev	average	stdev
	herbivorous(species number)	HGK60	20	3.39116	22.5	2.29129	25.75	3.26917	22.5	3.20156		herbivorous(species number)	HGK60	20	1.87083	23.25	1.92029	27	3.937	26.5	2.29129
		Z58	21.25	3.26917	24.5	3.3541	26.5	3.04138	22	2.34521			Z58	20.5	2.29129	23.5	1.5	26.75	3.83243	28	2.54951
	herbivorous(individuals number)	HGK60	146.25	13.7545	231.75	6.49519	319.5	13.2193	335.75	11.7766		herbivorous(individuals number)	HGK60	167.75	10.1088	243.5	6.80074	340.5	11.5217	353	11.7686
		Z58	166	2.54951	236.5	12.1963	329	17.3205	326.25	8.3179			Z58	182	8.27647	254.75	3.89711	357.25	8.84237	364.75	9.65337
	predatory(species number)	HGK60	18.25	3.11247	21	1.87083	22.25	3.26917	22.25	2.68095		predatory(species number)	HGK60	18.75	2.48747	19.75	1.47902	20.25	2.48747	20.5	2.06155
		Z58	20.5	2.06155	20.5	3.20156	23.5	2.95804	21.25	3.76663			Z58	19	3.24037	19.25	1.78536	21.5	1.80278	22.25	2.68095
	predatory(individuals number)	HGK60	101.25	6.1796	148	3.39116	226.5	10.8051	252.75	15.2049		predatory(individuals number)	HGK60	99.5	5.02494	134.75	10.2072	215.75	18.1021	279.25	11.7553
		Z58	106.75	8.69986	143.5	8.44097	198	16.4773	263	5.70088			Z58	96	11.3578	151	7.17635	235.25	9.20258	262.75	15.5302
	parasitic(species number)	HGK60	3.75	1.08972	3.75	1.08972	5.25	1.08972	6	1.22474		parasitic(species number)	HGK60	3.75	0.829156	3.75	0.829156	6.25	0.829156	7	0.707107
		Z58	4	0.707107	2.75	1.08972	5.75	1.29904	6	1.22474			Z58	3.25	0.829156	4.75	0.433013	7.25	0.829156	6.25	1.08972
	parasitic(individuals number)	HGK60	46	6.67083	64.5	1.5	100	12.6293	128.25	4.14578		parasitic(individuals number)	HGK60	40	3.39116	64.75	6.97764	99.75	7.49583	134.25	10.6154
		Z58	35.5	7.1239	67	8.544	101.25	10.6154	138.5	4.71699			Z58	42	1.87083	78	4.94975	97.5	5.5	130.5	7.15891
	neutral(species number)	HGK60	2.75	1.29904	3.25	0.829156	3.75	0.829156	4.75	0.829156		neutral(species number)	HGK60	3.5	0.866025	4	0.707107	5	0.707107	6.25	0.829156
		Z58	2.5	0.5	2.5	0.5	2.75	0.829156	4.5	0.5			Z58	3.25	0.829156	3.25	0.433013	4.75	0.829156	6.25	0.433013
	neutral(individuals number)	HGK60	35.5	3.20156	51	4.06202	90.5	7.92149	87.25	8.69986		neutral(individuals number)	HGK60	32.25	2.58602	48.75	5.11737	65.5	4.71699	96.75	9.09327
		Z58	33.25	6.64737	54.25	7.59523	77.75	5.35607	90	4.30116			Z58	28.75	4.91808	44.25	2.58602	72	8.33667	89.25	5.53963
	herbivorous			2019				2020
				I	II	III	IV	I	II	III	IV
		Species of HGK60		20	22.5	25.75	22.5	20	23.25	27	26.5
		Species of Z58		21.25	24.5	26.5	22	20.5	23.5	26.75	28
		Individuals of HGK60		146.25	231.75	319.5	335.75	167.75	243.5	340.5	353
		Individuals of Z58		166	236.5	329	326.25	182	254.75	357.25	364.75
		stdev(species number)	HGK60	3.39116	2.29129	3.26917	3.20156	1.87083	1.92029	3.937	2.29129
				3.26917	3.3541	3.04138	2.34521	8.27647	1.5	3.83243	2.54951
		stdev(individuals number)	Z58	13.7545	6.49519	13.2193	11.7766	10.1088	6.80074	11.5217	11.7686
				2.54951	12.1963	17.3205	8.3179	4.06202	3.89711	8.84237	9.65337
		Significance of difference(species number)	HGK60
		Significance of difference(individuals number)	Z58
	predatory			2019				2020
				I	II	III	IV	I	II	III	IV
		Species of HGK60		18.25	21	22.25	22.25	18.75	19.75	20.25	20.5
		Species of Z58		20.5	20.5	23.5	21.25	19	19.25	21.5	22.25
		Individuals of HGK60		101.25	148	226.5	252.75	99.5	134.75	215.75	279.25
		Individuals of Z58		106.75	143.5	198	263	96	151	235.25	262.75
		stdev(species number)	HGK60	3.11247	1.87083	3.26917	2.68095	2.48747	1.47902	2.48747	2.06155
				2.06155	3.20156	2.95804	3.76663	3.24037	1.78536	1.80278	2.68095
		stdev(individuals number)	Z58	6.1796	3.39116	10.8051	15.2049	5.02494	10.2072	18.1021	11.7553
				8.69986	8.44097	16.4773	5.70088	11.3578	7.17635	9.20258	15.5302
		Significance of difference(species number)	HGK60
		Significance of difference(individuals number)	Z58
	parasitic			2019				2020
				I	II	III	IV	I	II	III	IV
		Species of HGK60		3.75	3.75	5.25	6	3.75	3.75	6.25	7
		Species of Z58		4	2.75	5.75	6	3.25	4.75	7.25	6.25
		Individuals of HGK60		46	64.5	100	128.25	40	64.75	99.75	134.25
		Individuals of Z58		35.5	67	101.25	138.5	42	78	97.5	130.5
		stdev(species number)	HGK60	1.08972	1.08972	1.08972	1.22474	0.829156	0.829156	0.829156	0.707107
				0.707107	1.08972	1.29904	1.22474	0.829156	0.433013	0.829156	1.08972
		stdev(individuals number)	Z58	6.67083	1.5	12.6293	4.14578	3.39116	6.97764	7.49583	10.6154
				7.1239	8.544	10.6154	4.71699	1.87083	4.94975	5.5	7.15891
		Significance of difference(species number)	HGK60
		Significance of difference(individuals number)	Z58
	neutral			2019				2020
				I	II	III	IV	I	II	III	IV
		Species of HGK60		2.75	3.25	3.75	4.75	3.5	4	5	6.25
		Species of Z58		2.5	2.5	2.75	4.5	3.25	3.25	4.75	6.25
		Individuals of HGK60		35.5	51	90.5	87.25	32.25	48.75	65.5	96.75
		Individuals of Z58		33.25	54.25	77.75	90	28.75	44.25	72	89.25
		stdev(species number)	HGK60	1.29904	0.829156	0.829156	0.829156	0.866025	0.707107	0.707107	0.829156
				0.5	0.5	0.829156	0.5	0.829156	0.433013	0.829156	0.433013
		stdev(individuals number)	Z58	3.20156	4.06202	7.92149	8.69986	2.58602	5.11737	4.71699	9.09327
				6.64737	7.59523	5.35607	4.30116	4.91808	2.58602	8.33667	5.53963
		Significance of difference(species number)	HGK60
		Significance of difference(individuals number)	Z58			*

## Sheet: Proportion of species and indiv
species number		HGK60								Z58
		herbivorous	predatory	parasitic	neutral	total				herbivorous	predatory	parasitic	neutral	total
2019	Seedling stage	28	27	7	4	66	66	66	66	30	28	8	5	71	71	71	71
	Bell stage	32	27	7	6	72	72	72	72	34	27	5	4	70	70	70	70
	Heading stage	42	28	8	6	84	84	84	84	41	30	10	8	89	89	89	89
	Full ripe stage	38	28	10	7	83	83	83	83	35	30	11	8	84	84	84	84
2020	Seedling stage	25	25	6	5	61	61	61	61	27	26	7	5	65	65	65	65
	Bell stage	33	25	6	7	71	71	71	71	30	26	8	6	70	70	70	70
	Heading stage	36	27	9	7	79	79	79	79	39	29	11	8	87	87	87	87
	Full ripe stage	42	30	11	8	91	91	91	91	45	32	12	8	97	97	97	97
individuals number		HGK60								Z58
		herbivorous	predatory	parasitic	neutral	total				herbivorous	predatory	parasitic	neutral	total
2019	Seedling stage	585	409	184	142	1320	1320	1320	1320	664	427	142	133	1366	1366	1366	1366
	Bell stage	927	592	258	204	1981	1981	1981	1981	946	574	268	217	2005	2005	2005	2005
	Heading stage	1278	906	400	362	2946	2946	2946	2946	1316	792	405	311	2824	2824	2824	2824
	Full ripe stage	1343	1011	513	349	3216	3216	3216	3216	1305	1052	554	360	3271	3271	3271	3271
2020	Seedling stage	671	398	160	129	1358	1358	1358	1358	728	384	168	115	1395	1395	1395	1395
	Bell stage	974	539	259	195	1967	1967	1967	1967	1019	604	312	177	2112	2112	2112	2112
	Heading stage	1362	863	399	262	2886	2886	2886	2886	1429	941	390	288	3048	3048	3048	3048
	Full ripe stage	1412	1117	537	387	3453	3453	3453	3453	1459	1051	522	357	3389	3389	3389	3389
Proportion of species number		HGK60				Z58					Proportion of individuals number		HGK60				Z58
		herbivorous	predatory	parasitic	neutral	herbivorous	predatory	parasitic	neutral				herbivorous	predatory	parasitic	neutral	herbivorous	predatory	parasitic	neutral
2019	Seedling stage	0.424242	0.409091	0.106061	0.0606061	0.422535	0.394366	0.112676	0.0704225		2019	Seedling stage	0.443182	0.309848	0.139394	0.107576	0.486091	0.312592	0.103953	0.0973646
	Bell stage	0.444444	0.375	0.0972222	0.0833333	0.485714	0.385714	0.0714286	0.0571429			Bell stage	0.467945	0.298839	0.130237	0.102978	0.47182	0.286284	0.133666	0.108229
	Heading stage	0.5	0.333333	0.0952381	0.0714286	0.460674	0.337079	0.11236	0.0898876			Heading stage	0.433809	0.307536	0.135777	0.122878	0.466006	0.280453	0.143414	0.110127
	Full ripe stage	0.457831	0.337349	0.120482	0.0843373	0.416667	0.357143	0.130952	0.0952381			Full ripe stage	0.4176	0.314366	0.159515	0.10852	0.398961	0.321614	0.169367	0.110058
2020	Seedling stage	0.409836	0.409836	0.0983607	0.0819672	0.415385	0.4	0.107692	0.0769231		2020	Seedling stage	0.494109	0.293078	0.11782	0.0949926	0.521864	0.275269	0.12043	0.0824373
	Bell stage	0.464789	0.352113	0.084507	0.0985915	0.428571	0.371429	0.114286	0.0857143			Bell stage	0.49517	0.274021	0.131673	0.0991357	0.482481	0.285985	0.147727	0.0838068
	Heading stage	0.455696	0.341772	0.113924	0.0886076	0.448276	0.333333	0.126437	0.091954			Heading stage	0.471933	0.29903	0.138254	0.0907831	0.468832	0.308727	0.127953	0.0944882
	Full ripe stage	0.461538	0.32967	0.120879	0.0879121	0.463918	0.329897	0.123711	0.0824742			Full ripe stage	0.40892	0.323487	0.155517	0.112076	0.43051	0.310121	0.154028	0.105341
species number(%)		HGK60				Z58
		herbivorous	predatory	parasitic	neutral	herbivorous	predatory	parasitic	neutral
2019	Seedling stage	42.4242	40.9091	10.6061	6.06061	42.2535	39.4366	11.2676	7.04225
	Bell stage	44.4444	37.5	9.72222	8.33333	48.5714	38.5714	7.14286	5.71429
	Heading stage	50	33.3333	9.52381	7.14286	46.0674	33.7079	11.236	8.98876
	Full ripe stage	45.7831	33.7349	12.0482	8.43373	41.6667	35.7143	13.0952	9.52381
2020	Seedling stage	40.9836	40.9836	9.83607	8.19672	41.5385	40	10.7692	7.69231
	Bell stage	46.4789	35.2113	8.4507	9.85915	42.8571	37.1429	11.4286	8.57143
	Heading stage	45.5696	34.1772	11.3924	8.86076	44.8276	33.3333	12.6437	9.1954
	Full ripe stage	46.1538	32.967	12.0879	8.79121	46.3918	32.9897	12.3711	8.24742
Data used for plot	2019								2020
	I		II		III		IV		I		II		III		IV
	HGK60	Z58	HGK60	Z58	HGK60	Z58	HGK60	Z58	HGK60	Z58	HGK60	Z58	HGK60	Z58	HGK60	Z58
Herbivorous group	42.4242	42.2535	44.4444	48.5714	50	46.0674	45.7831	41.6667	40.9836	41.5385	46.4789	42.8571	45.5696	44.8276	46.1538	46.3918
Predatory group	40.9091	39.4366	37.5	38.5714	33.3333	33.7079	33.7349	35.7143	40.9836	40	35.2113	37.1429	34.1772	33.3333	32.967	32.9897
Parasitic group	10.6061	11.2676	9.72222	7.14286	9.52381	11.236	12.0482	13.0952	9.83607	10.7692	8.4507	11.4286	11.3924	12.6437	12.0879	12.3711
Neutral group	6.06061	7.04225	8.33333	5.71429	7.14286	8.98876	8.43373	9.52381	8.19672	7.69231	9.85915	8.57143	8.86076	9.1954	8.79121	8.24742
individuals number（%）		HGK60				Z58
		herbivorous	predatory	parasitic	neutral	herbivorous	predatory	parasitic	neutral
2019	Seedling stage	44.3182	30.9848	13.9394	10.7576	48.6091	31.2592	10.3953	9.73646
	Bell stage	46.7945	29.8839	13.0237	10.2978	47.182	28.6284	13.3666	10.8229
	Heading stage	43.3809	30.7536	13.5777	12.2878	46.6006	28.0453	14.3414	11.0127
	Full ripe stage	41.76	31.4366	15.9515	10.852	39.8961	32.1614	16.9367	11.0058
2020	Seedling stage	49.4109	29.3078	11.782	9.49926	52.1864	27.5269	12.043	8.24373
	Bell stage	49.517	27.4021	13.1673	9.91357	48.2481	28.5985	14.7727	8.38068
	Heading stage	47.1933	29.903	13.8254	9.07831	46.8832	30.8727	12.7953	9.44882
	Full ripe stage	40.892	32.3487	15.5517	11.2076	43.051	31.0121	15.4028	10.5341
Data used for plot	2019								2020
	I		II		III		IV		I		II		III		IV
	HGK60	Z58	HGK60	Z58	HGK60	Z58	HGK60	Z58	HGK60	Z58	HGK60	Z58	HGK60	Z58	HGK60	Z58
Herbivorous group	44.3182	48.6091	46.7945	47.182	43.3809	46.6006	41.76	39.8961	49.4109	52.1864	49.517	48.2481	47.1933	46.8832	40.892	43.051
Predatory group	30.9848	31.2592	29.8839	28.6284	30.7536	28.0453	31.4366	32.1614	29.3078	27.5269	27.4021	28.5985	29.903	30.8727	32.3487	31.0121
Parasitic group	13.9394	10.3953	13.0237	13.3666	13.5777	14.3414	15.9515	16.9367	11.782	12.043	13.1673	14.7727	13.8254	12.7953	15.5517	15.4028
Neutral group	10.7576	9.73646	10.2978	10.8229	12.2878	11.0127	10.852	11.0058	9.49926	8.24373	9.91357	8.38068	9.07831	9.44882	11.2076	10.5341

## Sheet: Diversity index
				Dmg	H	D	J	Dmg	H	D	J
	2019	Seedling stage	1	8.13212	7.2896	0.575945	1.98976	7.93735	7.15835	0.603819	1.95393
			2	7.96531	7.58947	0.567797	2.07161	8.05341	7.14703	0.514429	1.95084
			3	8.10002	7.3516	0.610807	2.00668	8.00854	6.95424	0.586238	1.89822
			4	8.14849	7.07038	0.589267	1.92992	8.10002	7.19267	0.497265	1.9633
			average	8.08649	7.32526	0.585954	1.99949	8.02483	7.11307	0.550438	1.94157
			stdev	0.0832527	0.213492	0.018784	0.0582744	0.0692526	0.107654	0.0524572	0.029385
		Bell stage	1	7.5765	7.25266	0.68003	1.96609	7.47852	7.11469	0.698488	1.92869
			2	7.56798	7.27768	0.672692	1.97287	7.62017	7.51356	0.634193	2.03681
			3	7.47852	7.08816	0.706758	1.92149	7.48634	6.86913	0.72161	1.86212
			4	7.51824	7.20435	0.679816	1.95299	7.4554	6.99386	0.695416	1.89593
			average	7.53531	7.20571	0.684824	1.95336	7.51011	7.12281	0.687427	1.93089
			stdev	0.045755	0.0840712	0.015015	0.0227904	0.0745433	0.279124	0.0373655	0.0756665
		Heading stage	1	7.06335	7.63016	0.698672	2.06842	7.1774	7.571	0.664118	2.05239
			2	7.09456	7.39015	0.719716	2.00336	7.16025	7.64068	0.671578	2.07127
			3	7.06848	7.61753	0.675134	2.065	7.1052	7.56821	0.72314	2.05163
			4	7.0431	7.90119	0.675507	2.14189	7.21264	7.79114	0.626335	2.11206
			average	7.06737	7.63476	0.692257	2.06967	7.16387	7.64276	0.671293	2.07184
			stdev	0.0211804	0.209074	0.0213611	0.0566768	0.0447853	0.104448	0.0398371	0.0283142
		Full ripe stage	1	6.91691	7.7083	0.724142	2.08961	6.89534	7.78936	0.727285	2.11158
			2	6.89109	7.5702	0.736964	2.05217	6.91691	7.65923	0.736541	2.0763
			3	7.06335	7.97019	0.688496	2.1606	6.89534	7.65094	0.739792	2.07406
			4	6.92129	7.81616	0.725804	2.11884	6.98487	8.00385	0.688776	2.16972
			average	6.94816	7.76621	0.718852	2.1053	6.92312	7.77584	0.723098	2.10792
			stdev	0.0779399	0.169188	0.0210226	0.0458643	0.0424063	0.16469	0.0234872	0.044645
	2020	Seedling stage	1	7.93735	7.3383	0.631042	2.00305	7.81923	7.09358	0.668349	1.93625
			2	7.87024	7.03665	0.624832	1.92071	7.96531	7.19426	0.61728	1.96373
			3	7.96531	7.03477	0.6264	1.9202	7.77041	6.79674	0.650461	1.85523
			4	7.85728	6.85999	0.7049	1.87249	7.79456	6.67734	0.711206	1.82264
			average	7.90755	7.06743	0.646794	1.92911	7.83738	6.94048	0.661824	1.89446
			stdev	0.0521027	0.198677	0.0388275	0.0542306	0.0875895	0.243413	0.0391342	0.0664416
		Bell stage	1	7.47076	7.19099	0.674302	1.94937	7.4554	7.15497	0.696016	1.9396
			2	7.46305	7.00134	0.709995	1.89796	7.43278	7.21733	0.693684	1.95651
			3	7.51017	7.12802	0.691852	1.9323	7.31334	6.93667	0.717193	1.88043
			4	7.44781	6.72419	0.748048	1.82283	7.46305	7.29767	0.686698	1.97829
			average	7.47295	7.01113	0.706049	1.90061	7.41614	7.15166	0.698398	1.93871
			stdev	0.026587	0.206916	0.0315641	0.0560918	0.069728	0.154774	0.0131407	0.041957
		Heading stage	1	6.94349	7.20456	0.731425	1.95305	6.948	7.16712	0.730713	1.9429
			2	6.98018	7.18834	0.720798	1.94865	6.93454	7.40756	0.695552	2.00808
			3	7.01353	7.15954	0.731065	1.94084	6.98487	7.33558	0.701269	1.98857
			4	7.02328	7.38653	0.697043	2.00238	6.90391	7.25768	0.724769	1.96745
			average	6.99012	7.23474	0.720083	1.96123	6.94283	7.29199	0.713076	1.97675
			stdev	0.0361512	0.10289	0.0161305	0.0278919	0.0335543	0.103323	0.0172655	0.0280092
		Full ripe stage	1	6.84157	7.76036	0.710473	2.10372	6.79467	7.46396	0.748576	2.02337
			2	6.77212	7.23224	0.780643	1.96055	6.84964	7.41441	0.748994	2.00994
			3	6.8456	7.71671	0.708594	2.09189	6.8537	7.64031	0.717905	2.07117
			4	6.80616	7.53187	0.738784	2.04178	6.82173	7.57308	0.723468	2.05295
			average	6.81636	7.56029	0.734623	2.04948	6.82993	7.52294	0.734736	2.03936
			stdev	0.0344052	0.240083	0.0336444	0.065083	0.02747	0.102547	0.0163816	0.0277989

## Sheet: The similarity coefficient
Species number		HGK60				total	Z58				total
		herbivorous	predatory	parasitic	neutral		herbivorous	predatory	parasitic	neutral
2019	Seedling stage	28	27	7	4	66	30	28	8	5	71
	Bell stage	32	27	7	6	72	34	27	5	4	70
	Heading stage	42	28	8	6	84	41	30	10	8	89
	Full ripe stage	38	28	10	7	83	35	30	11	8	84
2020	Seedling stage	25	25	6	5	61	27	26	7	5	65
	Bell stage	33	25	6	7	71	30	26	8	6	70
	Heading stage	36	27	9	7	79	39	29	11	8	87
	Full ripe stage	42	30	11	8	91	45	32	12	8	97
	W=Co ownership of HGK60 and Z58
	a=Species number of HGK60
	b=Species number of Z58
herbivorous		W	2W	a	b	a+b	The similarity coefficient				predatory		W	2W	a	b	a+b	The similarity coefficient
2019	Seedling stage	21	42	28	30	58	0.724138				2019	Seedling stage	21	42	27	28	55	0.763636
	Bell stage	24	48	32	34	66	0.727273					Bell stage	21	42	27	27	54	0.777778
	Heading stage	32	64	42	41	83	0.771084					Heading stage	22	44	28	30	58	0.758621
	Full ripe stage	29	58	38	35	73	0.794521					Full ripe stage	22	44	28	30	58	0.758621
2020	Seedling stage	20	40	25	27	52	0.769231				2020	Seedling stage	20	40	25	26	51	0.784314
	Bell stage	23	46	33	30	63	0.730159					Bell stage	20	40	25	26	51	0.784314
	Heading stage	30	60	36	39	75	0.8					Heading stage	21	42	27	29	56	0.75
	Full ripe stage	33	66	42	45	87	0.758621					Full ripe stage	26	52	30	32	62	0.83871
parasitic		W	2W	a	b	a+b	The similarity coefficient				neutral		W	2W	a	b	a+b	The similarity coefficient
2019	Seedling stage	5	10	7	8	15	0.666667				2019	Seedling stage	3	6	4	5	9	0.666667
	Bell stage	5	10	7	5	12	0.833333					Bell stage	3	6	6	4	10	0.6
	Heading stage	6	12	8	10	18	0.666667					Heading stage	5	10	6	8	14	0.714286
	Full ripe stage	8	16	10	11	21	0.761905					Full ripe stage	6	12	7	8	15	0.8
2020	Seedling stage	4	8	6	7	13	0.615385				2020	Seedling stage	3	6	5	5	10	0.6
	Bell stage	5	10	6	8	14	0.714286					Bell stage	4	8	7	6	13	0.615385
	Heading stage	7	14	9	11	20	0.7					Heading stage	5	10	7	8	15	0.666667
	Full ripe stage	9	18	11	12	23	0.782609					Full ripe stage	7	14	8	8	16	0.875
all of the arthropods		W	2W	a	b	a+b	The similarity coefficient
2019	Seedling stage	50	100	66	71	137	0.729927
	Bell stage	53	106	72	70	142	0.746479
	Heading stage	65	130	84	89	173	0.751445
	Full ripe stage	65	130	83	84	167	0.778443
2020	Seedling stage	47	94	61	65	126	0.746032
	Bell stage	52	104	71	70	141	0.737589
	Heading stage	63	126	79	87	166	0.759036
	Full ripe stage	75	150	91	97	188	0.797872
table 2		all of the arthropods	herbivorous	predatory	parasitic	neutral
2019	Seedling stage	0.729927	0.724138	0.763636	0.666667	0.666667
	Bell stage	0.746479	0.727273	0.777778	0.833333	0.6
	Heading stage	0.751445	0.771084	0.758621	0.666667	0.714286
	Full ripe stage	0.778443	0.794521	0.758621	0.761905	0.8
2020	Seedling stage	0.746032	0.769231	0.784314	0.615385	0.6
	Bell stage	0.737589	0.730159	0.784314	0.714286	0.615385
	Heading stage	0.759036	0.8	0.75	0.7	0.666667
	Full ripe stage	0.797872	0.758621	0.83871	0.782609	0.875

## Sheet: Comparison of stability
		2019								2020
	species number	Seedling stage		Bell stage		Heading stage		Full ripe stage		Seedling stage		Bell stage		Heading stage		Full ripe stage
		HGK60	Z58	HGK60	Z58	HGK60	Z58	HGK60	Z58	HGK60	Z58	HGK60	Z58	HGK60	Z58	HGK60	Z58
	herbivorous	15	17	22	25	25	30	24	23	21	22	22	24	26	22	27	31
		22	26	25	26	27	24	24	24	17	23	24	25	21	30	30	30
		24	20	24	19	30	29	17	23	20	17	26	21	31	31	25	25
		19	22	19	28	21	23	25	18	22	20	21	24	30	24	24	26
	predatory	16	22	20	22	22	19	18	17	15	15	20	18	18	22	17	24
		19	22	24	18	17	23	22	25	19	19	18	21	24	21	22	22
		15	17	19	25	25	27	25	25	22	24	19	17	18	24	22	25
		23	21	21	17	25	25	24	18	19	18	22	21	21	19	21	18
	parasitic	4	5	5	3	5	7	7	8	3	2	4	5	7	6	6	6
		5	4	4	1	5	4	7	5	5	4	3	5	6	7	7	6
		4	4	2	4	7	5	4	5	4	4	3	4	5	8	7	5
		2	3	4	3	4	7	6	6	3	3	5	5	7	8	8	8
	neutral	4	2	4	3	3	3	4	4	3	4	3	4	5	6	7	6
		2	3	2	2	4	2	6	5	3	2	5	3	4	4	6	6
		1	2	4	3	5	2	5	5	3	3	4	3	5	5	7	6
		4	3	3	2	3	4	4	4	5	4	4	3	6	4	5	7
		2019								2020
	individuals number	Seedling stage		Bell stage		Heading stage		Full ripe stage		Seedling stage		Bell stage		Heading stage		Full ripe stage
		HGK60	Z58	HGK60	Z58	HGK60	Z58	HGK60	Z58	HGK60	Z58	HGK60	Z58	HGK60	Z58	HGK60	Z58
	herbivorous	145	167	222	240	317	339	343	340	170	180	248	251	357	343	364	371
		168	162	230	236	299	339	348	318	183	177	235	255	343	367	338	353
		130	169	236	218	333	299	317	322	162	196	239	252	325	358	345	358
		142	166	239	252	329	339	335	325	156	175	252	261	337	361	365	377
	predatory	98	112	143	152	215	173	239	255	104	115	147	142	207	222	277	245
		109	101	147	143	219	194	251	262	95	91	134	151	221	236	264	252
		109	96	152	149	229	209	243	264	94	93	139	162	193	235	279	269
		93	118	150	130	243	216	278	271	105	85	119	149	242	248	297	285
	parasitic	38	33	66	78	108	102	135	139	44	41	70	75	108	92	139	139
		54	43	62	68	82	101	124	135	39	42	70	80	88	103	133	125
		51	41	65	54	95	116	126	146	42	45	66	85	104	103	147	136
		41	25	65	68	115	86	128	134	35	40	53	72	99	92	118	122
	neutral	37	35	46	43	92	86	102	93	31	25	47	45	70	70	102	98
		38	43	57	57	80	79	82	94	36	35	57	41	70	83	88	90
		37	25	52	64	88	73	85	83	29	23	48	48	63	60	109	85
		30	30	49	53	102	73	80	90	33	32	43	43	59	75	88	84
		2019								2020
		Seedling stage		Bell stage		Heading stage		Full ripe stage		Seedling stage		Bell stage		Heading stage		Full ripe stage
		HGK60	Z58	HGK60	Z58	HGK60	Z58	HGK60	Z58	HGK60	Z58	HGK60	Z58	HGK60	Z58	HGK60	Z58
	Nn	136	145	209	230	323	275	374	394	148	156	217	217	315	314	416	384
		163	144	209	211	301	295	375	397	134	133	204	231	309	339	397	377
		160	137	217	203	324	325	369	410	136	138	205	247	297	338	426	405
		134	143	215	198	358	302	406	405	140	125	172	221	341	340	415	407
	Np	145	167	222	240	317	339	343	340	170	180	248	251	357	343	364	371
		168	162	230	236	299	339	348	318	183	177	235	255	343	367	338	353
		130	169	236	218	333	299	317	322	162	196	239	252	325	358	345	358
		142	166	239	252	329	339	335	325	156	175	252	261	337	361	365	377
	Nd	37	35	46	43	92	86	102	93	31	25	47	45	70	70	102	98
		38	43	57	57	80	79	82	94	36	35	57	41	70	83	88	90
		37	25	52	64	88	73	85	83	29	23	48	48	63	60	109	85
		30	30	49	53	102	73	80	90	33	32	43	43	59	75	88	84
	Sn	20	27	25	25	27	26	25	25	18	17	24	23	25	28	23	30
		24	26	28	19	22	27	29	30	24	23	21	26	30	28	29	28
		19	21	21	29	32	32	29	30	26	28	22	21	23	32	29	30
		25	24	25	20	29	32	30	24	22	21	27	26	28	27	29	26
	Sp	15	17	22	25	25	30	24	23	21	22	22	24	26	22	27	31
		22	26	25	26	27	24	24	24	17	23	24	25	21	30	30	30
		24	20	24	19	30	29	17	23	20	17	26	21	31	31	25	25
		19	22	19	28	21	23	25	18	22	20	21	24	30	24	24	26
	Sd	4	2	4	3	3	3	4	4	3	4	3	4	5	6	7	6
		2	3	2	2	4	2	6	5	3	2	5	3	4	4	6	6
		1	2	4	3	5	2	5	5	3	3	4	3	5	5	7	6
		4	3	3	2	3	4	4	4	5	4	4	3	6	4	5	7
		2019								2020
		Seedling stage		Bell stage		Heading stage		Full ripe stage		Seedling stage		Bell stage		Heading stage		Full ripe stage
		HGK60	Z58	HGK60	Z58	HGK60	Z58	HGK60	Z58	HGK60	Z58	HGK60	Z58	HGK60	Z58	HGK60	Z58
	Nn/Np	0.937931	0.868263	0.941441	0.958333	1.01893	0.811209	1.09038	1.15882	0.870588	0.866667	0.875	0.864542	0.882353	0.915452	1.14286	1.03504
		0.970238	0.888889	0.908696	0.894068	1.00669	0.870206	1.07759	1.24843	0.73224	0.751412	0.868085	0.905882	0.900875	0.923706	1.17456	1.06799
		1.23077	0.810651	0.919492	0.931193	0.972973	1.08696	1.16404	1.27329	0.839506	0.704082	0.857741	0.980159	0.913846	0.944134	1.23478	1.13128
		0.943662	0.861446	0.899582	0.785714	1.08815	0.890855	1.21194	1.24615	0.897436	0.714286	0.68254	0.846743	1.01187	0.941828	1.13699	1.07958
	average	1.02065	0.857312	0.917303	0.892327	1.02168	0.914807	1.13599	1.23167	0.834943	0.759112	0.820841	0.899332	0.927236	0.93128	1.1723	1.07847
	stdev	0.140785	0.0332234	0.0180332	0.0757995	0.0483818	0.119626	0.063368	0.0500986	0.0724444	0.0745319	0.0924735	0.0593065	0.0578836	0.013957	0.0448074	0.0399442
	Nd/Np	0.255172	0.209581	0.207207	0.179167	0.290221	0.253687	0.297376	0.273529	0.182353	0.138889	0.189516	0.179283	0.196078	0.204082	0.28022	0.264151
		0.22619	0.265432	0.247826	0.241525	0.267559	0.233038	0.235632	0.295597	0.196721	0.19774	0.242553	0.160784	0.204082	0.226158	0.260355	0.254958
		0.284615	0.147929	0.220339	0.293578	0.264264	0.244147	0.268139	0.257764	0.179012	0.117347	0.200837	0.190476	0.193846	0.167598	0.315942	0.23743
		0.211268	0.180723	0.205021	0.210317	0.31003	0.215339	0.238806	0.276923	0.211538	0.182857	0.170635	0.164751	0.175074	0.207756	0.241096	0.222812
	average	0.244311	0.200916	0.220098	0.231147	0.283019	0.236553	0.259988	0.275953	0.192406	0.159208	0.200885	0.173824	0.19227	0.201398	0.274403	0.244838
	stdev	0.0324686	0.0498424	0.0196841	0.0487892	0.0213873	0.0164685	0.0289032	0.0155302	0.0148899	0.0374576	0.0304443	0.0136559	0.0122773	0.0245163	0.0319689	0.0183977
	Sn/Sp	1.33333	1.58824	1.13636	1	1.08	0.866667	1.04167	1.08696	0.857143	0.772727	1.09091	0.958333	0.961538	1.27273	0.851852	0.967742
		1.09091	1	1.12	0.730769	0.814815	1.125	1.20833	1.25	1.41176	1	0.875	1.04	1.42857	0.933333	0.966667	0.933333
		0.791667	1.05	0.875	1.52632	1.06667	1.10345	1.70588	1.30435	1.3	1.64706	0.846154	1	0.741935	1.03226	1.16	1.2
		1.31579	1.09091	1.31579	0.714286	1.38095	1.3913	1.2	1.33333	1	1.05	1.28571	1.08333	0.933333	1.125	1.20833	1
	average	1.13292	1.18229	1.11179	0.992843	1.08561	1.1216	1.28897	1.24366	1.14223	1.11745	1.02444	1.02042	1.01634	1.09083	1.04671	1.02527
	stdev	0.252867	0.273174	0.181068	0.378999	0.231623	0.214532	0.288324	0.110031	0.257581	0.373123	0.205589	0.0535823	0.29162	0.144326	0.166667	0.119626
	Sd/Sp	0.266667	0.117647	0.181818	0.12	0.12	0.1	0.166667	0.173913	0.142857	0.181818	0.136364	0.166667	0.192308	0.272727	0.259259	0.193548
		0.0909091	0.115385	0.08	0.0769231	0.148148	0.0833333	0.25	0.208333	0.176471	0.0869565	0.208333	0.12	0.190476	0.133333	0.2	0.2
		0.0416667	0.1	0.166667	0.157895	0.166667	0.0689655	0.294118	0.217391	0.15	0.176471	0.153846	0.142857	0.16129	0.16129	0.28	0.24
		0.210526	0.136364	0.157895	0.0714286	0.142857	0.173913	0.16	0.222222	0.227273	0.2	0.190476	0.125	0.2	0.166667	0.208333	0.269231
	average	0.152442	0.117349	0.146595	0.106562	0.144418	0.106553	0.217696	0.205465	0.17415	0.161311	0.172255	0.138631	0.186019	0.183504	0.236898	0.225695
	stdev	0.104049	0.0149052	0.045483	0.0405317	0.0192145	0.0466629	0.0653622	0.0218082	0.038253	0.0505826	0.0329683	0.0211091	0.016994	0.0612504	0.0388811	0.0355604
		2019								2020
		Seedling stage		Bell stage		Heading stage		Full ripe stage		Seedling stage		Bell stage		Heading stage		Full ripe stage
		HGK60	Z58	HGK60	Z58	HGK60	Z58	HGK60	Z58	HGK60	Z58	HGK60	Z58	HGK60	Z58	HGK60	Z58
Nn/Np	average	1.02065	0.857312	0.917303	0.892327	1.02168	0.914807	1.13599	1.23167	0.834943	0.759112	0.820841	0.899332	0.927236	0.93128	1.1723	1.07847
	stdev	0.140785	0.0332234	0.0180332	0.0757995	0.0483818	0.119626	0.063368	0.0500986	0.0724444	0.0745319	0.0924735	0.0593065	0.0578836	0.013957	0.0448074	0.0399442
Nd/Np	average	0.244311	0.200916	0.220098	0.231147	0.283019	0.236553	0.259988	0.275953	0.192406	0.159208	0.200885	0.173824	0.19227	0.201398	0.274403	0.244838
	stdev	0.0324686	0.0498424	0.0196841	0.0487892	0.0213873	0.0164685	0.0289032	0.0155302	0.0148899	0.0374576	0.0304443	0.0136559	0.0122773	0.0245163	0.0319689	0.0183977
Sn/Sp	average	1.13292	1.18229	1.11179	0.992843	1.08561	1.1216	1.28897	1.24366	1.14223	1.11745	1.02444	1.02042	1.01634	1.09083	1.04671	1.02527
	stdev	0.252867	0.273174	0.181068	0.378999	0.231623	0.214532	0.288324	0.110031	0.257581	0.373123	0.205589	0.0535823	0.29162	0.144326	0.166667	0.119626
Sd/Sp	average	0.152442	0.117349	0.146595	0.106562	0.144418	0.106553	0.217696	0.205465	0.17415	0.161311	0.172255	0.138631	0.186019	0.183504	0.236898	0.225695
	stdev	0.104049	0.0149052	0.045483	0.0405317	0.0192145	0.0466629	0.0653622	0.0218082	0.038253	0.0505826	0.0329683	0.0211091	0.016994	0.0612504	0.0388811	0.0355604
Keep 3 significant digits		2019								2020
		Seedling stage		Bell stage		Heading stage		Full ripe stage		Seedling stage		Bell stage		Heading stage		Full ripe stage
		HGK60	Z58	HGK60	Z58	HGK60	Z58	HGK60	Z58	HGK60	Z58	HGK60	Z58	HGK60	Z58	HGK60	Z58
Nn/Np	average	1.02065	0.857312	0.917303	0.892327	1.02168	0.914807	1.13599	1.23167	0.834943	0.759112	0.820841	0.899332	0.927236	0.93128	1.1723	1.07847
	stdev	0.140785	0.0332234	0.0180332	0.0757995	0.0483818	0.119626	0.063368	0.0500986	0.0724444	0.0745319	0.0924735	0.0593065	0.0578836	0.013957	0.0448074	0.0399442
Nd/Np	average	0.244311	0.200916	0.220098	0.231147	0.283019	0.236553	0.259988	0.275953	0.192406	0.159208	0.200885	0.173824	0.19227	0.201398	0.274403	0.244838
	stdev	0.0324686	0.0498424	0.0196841	0.0487892	0.0213873	0.0164685	0.0289032	0.0155302	0.0148899	0.0374576	0.0304443	0.0136559	0.0122773	0.0245163	0.0319689	0.0183977
Sn/Sp	average	1.13292	1.18229	1.11179	0.992843	1.08561	1.1216	1.28897	1.24366	1.14223	1.11745	1.02444	1.02042	1.01634	1.09083	1.04671	1.02527
	stdev	0.252867	0.273174	0.181068	0.378999	0.231623	0.214532	0.288324	0.110031	0.257581	0.373123	0.205589	0.0535823	0.29162	0.144326	0.166667	0.119626
Sd/Sp	average	0.152442	0.117349	0.146595	0.106562	0.144418	0.106553	0.217696	0.205465	0.17415	0.161311	0.172255	0.138631	0.186019	0.183504	0.236898	0.225695
	stdev	0.104049	0.0149052	0.045483	0.0405317	0.0192145	0.0466629	0.0653622	0.0218082	0.038253	0.0505826	0.0329683	0.0211091	0.016994	0.0612504	0.0388811	0.0355604
			Nn/Np		Nd/Np		Sn/Sp		Sd/Sp
			average	stdev	average	stdev	average	stdev	average	stdev
2019	Seedling stage	HGK60	1.02065	0.140785	0.244311	0.0324686	1.13292	0.252867	0.152442	0.104049
		Z58	0.857312	0.0332234	0.200916	0.0498424	1.18229	0.273174	0.117349	0.0149052
	Heading stage	HGK60	0.917303	0.0180332	0.220098	0.0196841	1.11179	0.181068	0.146595	0.045483
		Z58	0.892327	0.0757995	0.231147	0.0487892	0.992843	0.378999	0.106562	0.0405317
	Seedling stage	HGK60	1.02168	0.0483818	0.283019	0.0213873	1.08561	0.231623	0.144418	0.0192145
		Z58	0.914807	0.119626	0.236553	0.0164685	1.1216	0.214532	0.106553	0.0466629
	Heading stage	HGK60	1.13599	0.063368	0.259988	0.0289032	1.28897	0.288324	0.217696	0.0653622
		Z58	1.23167	0.0500986	0.275953	0.0155302	1.24366	0.110031	0.205465	0.0218082
2020	Seedling stage	HGK60	0.834943	0.0724444	0.192406	0.0148899	1.14223	0.257581	0.17415	0.038253
		Z58	0.759112	0.0745319	0.159208	0.0374576	1.11745	0.373123	0.161311	0.0505826
	Heading stage	HGK60	0.820841	0.0924735	0.200885	0.0304443	1.02444	0.205589	0.172255	0.0329683
		Z58	0.899332	0.0593065	0.173824	0.0136559	1.02042	0.0535823	0.138631	0.0211091
	Seedling stage	HGK60	0.927236	0.0578836	0.19227	0.0122773	1.01634	0.29162	0.186019	0.016994
		Z58	0.93128	0.013957	0.201398	0.0245163	1.09083	0.144326	0.183504	0.0612504
	Heading stage	HGK60	1.1723	0.0448074	0.274403	0.0319689	1.04671	0.166667	0.236898	0.0388811
		Z58	1.07847	0.0399442	0.244838	0.0183977	1.02527	0.119626	0.225695	0.0355604
			Nn/Np		Nd/Np		Sn/Sp		Sd/Sp
2019	Seedling stage	HGK60	1.021±0.141		0.244±0.032		1.133±0.253		0.152±0.104
		Z58	0.857±0.033		0.201±0.05		1.182±0.273		0.117±0.015
	Heading stage	HGK60	0.917±0.018		0.22±0.02		1.112±0.181		0.147±0.045
		Z58	0.892±0.076		0.231±0.049		0.993±0.379		0.107±0.041
	Seedling stage	HGK60	1.022±0.048		0.283±0.021		1.086±0.232		0.144±0.019
		Z58	0.915±0.12		0.237±0.016		1.122±0.215		0.107±0.047
	Heading stage	HGK60	1.136±0.063		0.26±0.029		1.289±0.288		0.218±0.065
		Z58	1.232±0.05		0.276±0.016		1.244±0.11		0.205±0.022
2020	Seedling stage	HGK60	0.835±0.072		0.192±0.015		1.142±0.258		0.174±0.038
		Z58	0.759±0.075		0.159±0.037		1.117±0.373		0.161±0.051
	Heading stage	HGK60	0.821±0.092		0.201±0.03		1.024±0.206		0.172±0.033
		Z58	0.899±0.059		0.174±0.014		1.02±0.054		0.139±0.021
	Seedling stage	HGK60	0.927±0.058		0.192±0.012		1.016±0.292		0.186±0.017
		Z58	0.931±0.014		0.201±0.025		1.091±0.144		0.184±0.061
	Heading stage	HGK60	1.172±0.045		0.274±0.032		1.047±0.167		0.237±0.039
		Z58	1.078±0.04		0.245±0.018		1.025±0.12		0.226±0.036
